# Supplementary material for: A systematic review and meta-analysis of randomized controlled trials on the effects of neuromuscular electrical stimulation in patients with acute heart failure
Source: PeerJ. 2026 Jun 9;14:e21352. doi: 10.7717/peerj.21352 (PMC13262542; doi:10.7717/peerj.21352)
Supplement: Supplemental Information 3 [file peerj-14-21352-s003.xlsx]

## Sheet: Data for results
6MWD
Author, year	NMES			Control group
	mean	SD	n	mean	SD	n
Arenja et al., 2021	52.5	36.9	4	-8.4	205.6	5
de Araújo et al., 2012	500	68	10	372.9	43.5	10
Forestieri et al., 2018	293	34.78	24	265.8	48.53	25
Groehs et al., 2016	436	100	15	358	85	15
Poltavskaya et al., 2022	299.5	91.05	22	206.09	54.73	23
Tanaka et al., 2022	86	71	15	45	61	16
QoL
Author, year	NMES			Control group
	mean	SD	n	mean	SD	n
Arenja et al., 2021	4.5	17.5	4	-10	19	5
Groehs et al., 2016	-26	11.619	15	-45	11.619	15
Poltavskaya et al., 2022	-34	9.02	22	-48.73	8.09	23
Leg muscle strength
Author, year	NMES			Control group
	mean	SD	n	mean	SD	n
Groehs et al., 2016	21	7.746	15	16	7.746	15
Tanaka et al., 2022	5.9	7	15	0.8	3.3	16
LVEF
Author, year	NMES			Control group
	mean	SD	n	mean	SD	n
Arenja et al., 2021	8.3	5.7	4	6.2	7.6	5
Kondo et al., 2019	43.5	17.1	34	41.7	17.3	39
